# Supplementary material for: Predicting Placebo Responses Using EEG and Deep Convolutional Neural Networks: Correlations with Clinical Data Across Three Independent Datasets
Source: Neuroinformatics. 2025 May 19;23(2):32. doi: 10.1007/s12021-025-09725-6 (PMC12089153; doi:10.1007/s12021-025-09725-6)
Supplement: Supplementary file 2 — Supplementary file2 (XLSX 85.7 KB) [file 12021_2025_9725_MOESM2_ESM.xlsx]

## Sheet: Diff formula
band	predictor_var	Intercept_mean	Intercept_std	predictor_mean	predictor_std	sex_mean	sex_std	eye_state_mean	eye_state_std	sex:eye_state_mean	sex:eye_state_std	Group Var_mean	Group Var_std	GroupVar_rel_mean	GroupVar_rel_std
13-20	C3_abs	0.140656	0.00606508	-0.0965111	0.00650459	-0.131778	0.00787507	-0.076383	0.00710189	0.0677961	0.010619	1.90633	0.03707	0.655867	0.00439195
13-20	C3_rel	0.0842991	0.00516264	0.016343	0.00644007	-0.12887	0.00787329	-0.0347683	0.00672298	0.0630622	0.010667	1.97477	0.0375227	0.663786	0.00424294
13-20	C4_abs	0.137693	0.00592793	-0.0984788	0.00598053	-0.135827	0.00784101	-0.0764401	0.00719488	0.0682658	0.0106167	1.89106	0.0367962	0.65405	0.0044056
13-20	C4_rel	0.0835941	0.00516974	0.0196033	0.00643494	-0.128167	0.00785326	-0.0342867	0.00672308	0.0629904	0.0106624	1.97342	0.0373031	0.663634	0.00422212
13-20	Cz_abs	0.141409	0.005971	-0.109959	0.00645412	-0.123888	0.00781322	-0.0821259	0.00726405	0.0643698	0.0105814	1.91524	0.0368549	0.656921	0.00433979
13-20	Cz_rel	0.0887126	0.00514982	-0.0318744	0.00618642	-0.123204	0.00788548	-0.0384507	0.00674287	0.060576	0.0106209	1.95643	0.03704	0.661702	0.00424077
13-20	F3_abs	0.12483	0.00562878	-0.0993474	0.00609315	-0.125348	0.00777919	-0.0558614	0.00687398	0.0605904	0.0105506	1.89497	0.0365408	0.654518	0.00436296
13-20	F3_rel	0.0869707	0.00514421	-0.0161246	0.00585891	-0.12542	0.00785772	-0.0363488	0.00672662	0.0602266	0.0106653	1.97406	0.0371299	0.663707	0.00419972
13-20	F4_abs	0.129884	0.00574213	-0.105902	0.00599498	-0.132031	0.00781393	-0.0578492	0.00694015	0.0585489	0.0105389	1.89662	0.0366129	0.654715	0.0043663
13-20	F4_rel	0.088909	0.00517434	-0.0254722	0.00588365	-0.12589	0.00782168	-0.0378444	0.006762	0.0597641	0.0106339	1.98201	0.0371925	0.664604	0.00418455
13-20	F7_abs	0.109683	0.00537287	-0.0844424	0.0056997	-0.118154	0.00785306	-0.0404873	0.00675155	0.0627327	0.0105917	1.86706	0.0364645	0.651154	0.00443936
13-20	F7_rel	0.0859699	0.00515304	0	0	-0.125964	0.00787342	-0.0361163	0.00674182	0.0613938	0.0106572	1.9748	0.0373701	0.66379	0.00422489
13-20	F8_abs	0.119019	0.00555037	-0.113512	0.00710418	-0.127606	0.00785304	-0.0394139	0.00677995	0.0545512	0.0106446	1.81081	0.0359647	0.644173	0.00455605
13-20	F8_rel	0.0868211	0.00516091	-0.0143802	0.00593198	-0.125497	0.00784267	-0.0371168	0.00678109	0.0608622	0.0106291	1.98228	0.0373408	0.664633	0.00420167
13-20	Fp1_abs	0.121225	0.00604234	-0.0716978	0.00599495	-0.129397	0.00783193	-0.0494942	0.00682138	0.0661687	0.0106503	1.94004	0.0374623	0.659813	0.00433647
13-20	Fp1_rel	0.08552	0.00515512	0	0	-0.127501	0.0078818	-0.0346136	0.00676286	0.0621333	0.0106575	1.96771	0.0372074	0.662987	0.00422676
13-20	Fp2_abs	0.120507	0.00602815	-0.0727481	0.00606141	-0.129563	0.00783307	-0.0490475	0.00689382	0.0660183	0.0106657	1.91258	0.0367678	0.656608	0.00433763
13-20	Fp2_rel	0.0858927	0.00518846	0	0	-0.127015	0.00783163	-0.0355216	0.00680553	0.0620065	0.010644	1.96996	0.0371351	0.663242	0.00421252
13-20	Fz_abs	0.131454	0.00584296	-0.102266	0.00641844	-0.127975	0.00777762	-0.0682545	0.00708594	0.0640524	0.0105505	1.95151	0.0374685	0.661135	0.00430383
13-20	Fz_rel	0.0888506	0.00514031	-0.0288835	0.00608441	-0.124375	0.00784732	-0.0382666	0.00672651	0.0595856	0.0106317	1.97847	0.0369761	0.664205	0.00416989
13-20	O1_abs	0.140007	0.00651584	-0.0681505	0.00557892	-0.124115	0.00792807	-0.0956583	0.00806834	0.0679877	0.0106306	1.97555	0.0376503	0.663874	0.00425418
13-20	O1_rel	0.0758624	0.00518696	0.0624181	0.00652567	-0.119314	0.0078479	-0.0313462	0.00671134	0.055672	0.0105942	1.96458	0.0370945	0.662631	0.00422292
13-20	O2_abs	0.137306	0.00649027	-0.0629516	0.00542975	-0.12432	0.00792945	-0.0918415	0.0079961	0.0673718	0.0106094	1.98922	0.0378291	0.665411	0.00423495
13-20	O2_rel	0.0735319	0.00522551	0.0621078	0.00654375	-0.117932	0.00786272	-0.0287466	0.0067057	0.0559935	0.01064	1.96258	0.0370603	0.662403	0.00422441
13-20	P3_abs	0.143378	0.00647513	-0.0720728	0.00580511	-0.129546	0.0078569	-0.0890379	0.00769208	0.0684648	0.0105714	1.97731	0.0378894	0.664072	0.00427607
13-20	P3_rel	0.0797488	0.00516106	0.0421905	0.00636333	-0.126139	0.00782513	-0.0332602	0.00669659	0.061093	0.0106306	1.98137	0.0376904	0.66453	0.00424277
13-20	P4_abs	0.149293	0.00621985	-0.0799202	0.00497968	-0.126752	0.00787661	-0.0996213	0.00758021	0.0718475	0.010563	1.97669	0.0378054	0.664002	0.00426785
13-20	P4_rel	0.0765199	0.00516509	0.0491227	0.00610433	-0.122551	0.0078164	-0.0308283	0.00666326	0.0584469	0.0106177	1.98133	0.0373553	0.664527	0.00420481
13-20	P7_abs	0.141641	0.00633399	-0.0899787	0.00697729	-0.127784	0.00786304	-0.0894003	0.00760348	0.0636795	0.0106195	1.93613	0.0372263	0.659361	0.00432108
13-20	P7_rel	0.0816653	0.00515398	0.0426911	0.0065491	-0.125306	0.00781712	-0.0349917	0.00673672	0.0600106	0.0106071	1.97476	0.0374513	0.663785	0.00423514
13-20	P8_abs	0.14361	0.00635351	-0.0849856	0.00562661	-0.124871	0.00787529	-0.0969678	0.007715	0.0661085	0.0106079	1.94354	0.0372253	0.660219	0.00429875
13-20	P8_rel	0.0759467	0.00520246	0.0507629	0.00677021	-0.119966	0.00784458	-0.0326551	0.00667926	0.059276	0.0106304	1.96778	0.0373281	0.662994	0.00424036
13-20	Pz_abs	0.148879	0.00622042	-0.0748834	0.0049129	-0.132473	0.00787486	-0.0949366	0.00753215	0.0735367	0.0105823	1.98935	0.0381144	0.665425	0.00426629
13-20	Pz_rel	0.0808648	0.00516399	0.0318453	0.00593744	-0.126054	0.00781271	-0.031836	0.00671279	0.0598855	0.0106295	1.98581	0.0378211	0.665029	0.00424486
13-20	T7_abs	0.119781	0.0055352	-0.093437	0.006439	-0.129622	0.00783011	-0.0559343	0.00685873	0.065892	0.0106155	1.86516	0.0364957	0.650923	0.00444946
13-20	T7_rel	0.0824237	0.00519088	0.033328	0.00651751	-0.129082	0.00784813	-0.032627	0.0067186	0.0636565	0.0106379	1.95959	0.0370668	0.662062	0.00423439
13-20	T8_abs	0.116521	0.00561205	-0.0844461	0.00619254	-0.126076	0.00782456	-0.0600259	0.00705175	0.0655364	0.0106182	1.84558	0.0367832	0.648519	0.00454532
13-20	T8_rel	0.0830218	0.00515172	0.0369346	0.00642611	-0.129846	0.00786817	-0.0335545	0.00671633	0.0640953	0.0106552	1.95047	0.0370112	0.661018	0.00425416
13-20	abs_mean	0.281715	0.012182	-0.0250315	0.00148411	-0.127976	0.00787572	-0.104834	0.00764202	0.0696886	0.0105666	1.93896	0.037437	0.659688	0.00433642
13-20	rel_mean	0	0	0.800789	0.214108	-0.127504	0.00784575	-0.0328993	0.00671829	0.0623679	0.0106558	1.96772	0.037205	0.662988	0.0042269
20-30	C3_abs	0.125821	0.00611114	-0.0811205	0.00578795	-0.142984	0.00809007	-0.0523438	0.00744074	0.0678263	0.0112924	1.8607	0.0367129	0.650378	0.00449165
20-30	C3_rel	0.0848429	0.00547256	0	0	-0.128121	0.00807077	-0.0320864	0.00790872	0.0608796	0.0113755	1.9644	0.0379505	0.662608	0.00432481
20-30	C4_abs	0.129889	0.00617865	-0.090653	0.00602632	-0.149651	0.00813317	-0.0566126	0.00749549	0.0729726	0.011288	1.86164	0.036879	0.650492	0.00451006
20-30	C4_rel	0.0863737	0.00546773	0	0	-0.12622	0.00807136	-0.0365417	0.00785198	0.0618942	0.0113568	1.96999	0.0380025	0.663243	0.00431384
20-30	Cz_abs	0.122524	0.00636157	-0.0686931	0.00562244	-0.139328	0.00811863	-0.0527974	0.00759144	0.0674095	0.0113425	1.92084	0.037124	0.657577	0.00435906
20-30	Cz_rel	0.0859964	0.00541645	0	0	-0.126429	0.00813556	-0.0359824	0.0077557	0.0620408	0.0113675	1.96958	0.0382547	0.663196	0.00434384
20-30	F3_abs	0.114591	0.00583609	-0.066648	0.00434174	-0.137484	0.00802584	-0.0326255	0.00737815	0.0641074	0.0112773	1.91851	0.0371451	0.657303	0.00436928
20-30	F3_rel	0.0849314	0.00545646	0	0	-0.128486	0.00804115	-0.0309511	0.00795907	0.0602442	0.0113931	1.97054	0.0379016	0.663306	0.00430141
20-30	F4_abs	0.116531	0.00581159	-0.076874	0.00485618	-0.137042	0.00804243	-0.0311862	0.00737361	0.0598545	0.0112711	1.88392	0.0367841	0.653194	0.00443037
20-30	F4_rel	0.0854251	0.00545332	0	0	-0.127237	0.00801598	-0.0335545	0.00788335	0.0613183	0.0113678	1.96815	0.0378996	0.663035	0.00430777
20-30	F7_abs	0.10887	0.0058234	-0.0539606	0.0046848	-0.130845	0.00798443	-0.0257255	0.00746909	0.0629386	0.0112651	1.90636	0.0372334	0.655871	0.00441506
20-30	F7_rel	0.0843531	0.00545284	-0.0180066	0.00575042	-0.128315	0.00798037	-0.0280343	0.00785346	0.0594288	0.0113631	1.98547	0.0385805	0.664988	0.00433335
20-30	F8_abs	0.113822	0.0056501	-0.0699536	0.00454504	-0.138248	0.00801347	-0.0213902	0.00751358	0.0599994	0.0112905	1.82628	0.0367515	0.646118	0.00460678
20-30	F8_rel	0.0820012	0.00543334	-0.0316059	0.0060227	-0.128054	0.00798871	-0.0240337	0.00775562	0.0602733	0.0113095	1.98668	0.0383348	0.665125	0.00430168
20-30	Fp1_abs	0.115515	0.00593549	-0.0654979	0.00565387	-0.132914	0.00800918	-0.0297477	0.00746651	0.0663127	0.0112735	1.95201	0.0379133	0.661192	0.00435618
20-30	Fp1_rel	0.085989	0.00551792	0	0	-0.126858	0.00802023	-0.0352839	0.00782513	0.0617632	0.0113553	1.96747	0.0378721	0.662958	0.00430642
20-30	Fp2_abs	0.113624	0.00591556	-0.067479	0.00575167	-0.130747	0.00799269	-0.0287333	0.00742682	0.0652072	0.0112562	1.91719	0.0367742	0.657149	0.00432691
20-30	Fp2_rel	0.0844333	0.00553397	0	0	-0.128177	0.00802331	-0.0314933	0.00787376	0.0615123	0.0113444	1.9689	0.0378282	0.66312	0.00429697
20-30	Fz_abs	0.116816	0.0061789	-0.0623407	0.00524474	-0.138031	0.0081072	-0.0432948	0.00746477	0.0688899	0.0113529	1.96099	0.0379018	0.66222	0.00433201
20-30	Fz_rel	0.0858818	0.00541913	0	0	-0.126908	0.00807735	-0.0351028	0.00771562	0.0617765	0.0113568	1.96783	0.0379188	0.662998	0.00431105
20-30	O1_abs	0.126698	0.0063372	-0.0684431	0.00606771	-0.145963	0.00814927	-0.0687524	0.00775372	0.0740391	0.0113594	1.91424	0.0369913	0.656802	0.00436311
20-30	O1_rel	0.0921822	0.00571909	0.0336162	0.00858179	-0.118342	0.00833597	-0.0513845	0.0087744	0.0626032	0.0113636	1.974	0.0380115	0.663697	0.00430442
20-30	O2_abs	0.122193	0.00632643	-0.0578165	0.00557853	-0.143494	0.00811898	-0.0671658	0.00790372	0.0741697	0.0113637	1.93076	0.0372149	0.658736	0.00434022
20-30	O2_rel	0.0921174	0.00566394	0.0397286	0.00864096	-0.116338	0.00840341	-0.0539212	0.00868859	0.0628461	0.0113553	1.9772	0.0381343	0.664058	0.00430855
20-30	P3_abs	0.135283	0.00643377	-0.0835037	0.00626093	-0.145663	0.00809718	-0.0723679	0.00772544	0.0717043	0.0113081	1.89698	0.0368559	0.654757	0.00439898
20-30	P3_rel	0.0880914	0.00558297	0	0	-0.124122	0.00823442	-0.0408934	0.0083515	0.0626917	0.011376	1.97103	0.0379908	0.663361	0.00431071
20-30	P4_abs	0.139726	0.00649259	-0.0859241	0.00580246	-0.149542	0.00810852	-0.0791663	0.00785755	0.0777883	0.0112801	1.90662	0.0370783	0.655902	0.00439709
20-30	P4_rel	0.0888595	0.00552289	0.0233475	0.007946	-0.120514	0.0084248	-0.0448796	0.00823764	0.0627126	0.0113541	1.97324	0.0379344	0.663612	0.00429716
20-30	P7_abs	0.108754	0.00607649	-0.0416099	0.00505205	-0.140266	0.00814774	-0.0459787	0.00747292	0.0651883	0.0113226	1.90283	0.0376107	0.65545	0.00446723
20-30	P7_rel	0.0955145	0.00564748	0.0520886	0.00819596	-0.113941	0.00830841	-0.0582101	0.00840009	0.0618124	0.0113497	1.98734	0.038413	0.665198	0.00431196
20-30	P8_abs	0.109483	0.00644532	-0.0369882	0.00519322	-0.140275	0.00821197	-0.0505714	0.00780612	0.0677632	0.0113635	1.92125	0.0375014	0.657624	0.0043993
20-30	P8_rel	0.0960829	0.00565779	0.0624106	0.00833025	-0.109899	0.0083344	-0.0648958	0.00857704	0.0649339	0.0113706	1.9756	0.0381155	0.663878	0.00431039
20-30	Pz_abs	0.139836	0.00643075	-0.0894507	0.00610295	-0.150417	0.00810073	-0.0785824	0.00780069	0.0767183	0.0112844	1.90814	0.037081	0.656081	0.00439231
20-30	Pz_rel	0.0865891	0.00548932	0	0	-0.125419	0.00836402	-0.0374334	0.00812736	0.0619624	0.0113508	1.96967	0.0379841	0.663207	0.00431364
20-30	T7_abs	0.09986	0.00574862	-0.0323932	0.00406641	-0.133727	0.00805608	-0.0352169	0.00742981	0.0646194	0.0113	1.90714	0.0375464	0.655962	0.00444666
20-30	T7_rel	0.0862273	0.00544045	0	0	-0.126472	0.0080598	-0.0361328	0.00778992	0.0619985	0.011373	1.96698	0.0379864	0.662902	0.00432101
20-30	T8_abs	0.102556	0.00582312	-0.0359346	0.00410271	-0.136655	0.00807204	-0.0380078	0.00743688	0.0689024	0.011366	1.89119	0.0376143	0.654063	0.00450436
20-30	T8_rel	0.0878348	0.00549817	0	0	-0.125233	0.00804379	-0.0398557	0.00798179	0.0622096	0.0113688	1.96568	0.0379549	0.662753	0.00432132
20-30	abs_mean	0.248056	0.0120971	-0.0292359	0.00195552	-0.148346	0.00811603	-0.0578105	0.00747297	0.0725231	0.0112687	1.86831	0.036518	0.651306	0.00444592
20-30	rel_mean	0.0577294	0.0220955	0	0	-0.124901	0.00820433	-0.0395262	0.00831805	0.0624192	0.0113704	1.96848	0.0379332	0.663073	0.00431075
Theta (4-8)	C3_abs	0.126246	0.00546699	-0.0615854	0.00341353	-0.128551	0.00758452	-0.0638687	0.00726648	0.0622703	0.0111577	1.95109	0.0383081	0.661085	0.00439297
Theta (4-8)	C3_rel	0.0959684	0.00509124	-0.0691588	0.00556615	-0.119519	0.00752416	-0.0430441	0.00715622	0.058372	0.0111793	2.00263	0.0382722	0.666905	0.0042407
Theta (4-8)	C4_abs	0.124627	0.00552767	-0.0559088	0.00338272	-0.128726	0.00763718	-0.0616185	0.0072535	0.0594626	0.0111882	1.90072	0.0370703	0.655202	0.00440035
Theta (4-8)	C4_rel	0.0988809	0.0051198	-0.0740966	0.00532075	-0.118933	0.00761311	-0.0456243	0.00715576	0.0567505	0.0112534	1.97066	0.0378139	0.66332	0.00427957
Theta (4-8)	Cz_abs	0.114445	0.00550641	-0.05509	0.00427822	-0.126494	0.00765412	-0.0556761	0.00732359	0.0624716	0.0112197	1.95617	0.0378686	0.66167	0.00432906
Theta (4-8)	Cz_rel	0.094556	0.00505272	-0.0642245	0.00569657	-0.122415	0.00763371	-0.0407052	0.00712806	0.0595318	0.0112866	1.99594	0.0380838	0.666162	0.00423904
Theta (4-8)	F3_abs	0.102238	0.00549061	-0.0337444	0.00455765	-0.126925	0.00764305	-0.0458833	0.00727494	0.0627215	0.011233	1.94767	0.037361	0.660695	0.00429595
Theta (4-8)	F3_rel	0.089251	0.00514306	-0.021829	0.0059436	-0.124808	0.00763868	-0.0391836	0.00721324	0.0620985	0.011239	1.98001	0.0376131	0.664377	0.00423213
Theta (4-8)	F4_abs	0.111476	0.00552751	-0.0512296	0.00452497	-0.128916	0.00767415	-0.0537837	0.00732672	0.0636404	0.0112288	1.94252	0.0375165	0.6601	0.00432822
Theta (4-8)	F4_rel	0.0941479	0.00515409	-0.0424417	0.0058632	-0.12263	0.007645	-0.0440751	0.00720178	0.0623108	0.0112376	1.99594	0.0380927	0.666161	0.00424097
Theta (4-8)	F7_abs	0.0901336	0.00541415	-0.0107528	0.00492665	-0.126807	0.00760216	-0.0378979	0.0072775	0.0624421	0.0112396	1.95531	0.0372031	0.661572	0.00425646
Theta (4-8)	F7_rel	0.0877687	0.00517786	-0.0119002	0.0058934	-0.125793	0.00761015	-0.0375952	0.00727231	0.0620382	0.0112279	1.97485	0.0375916	0.663795	0.00424371
Theta (4-8)	F8_abs	0.0957247	0.00545715	-0.0240488	0.00493446	-0.124679	0.00762666	-0.0419092	0.00734416	0.0611022	0.0112413	1.93531	0.0372305	0.659265	0.00431759
Theta (4-8)	F8_rel	0.0911915	0.00516811	-0.0314044	0.00546894	-0.12125	0.00762797	-0.0423177	0.00729904	0.0610987	0.0112158	1.98814	0.0378463	0.66529	0.00423413
Theta (4-8)	Fp1_abs	0.0920038	0.00570324	-0.0135734	0.00574457	-0.126788	0.0075955	-0.0392267	0.00736795	0.0620379	0.0112474	1.95872	0.0373451	0.661963	0.00426185
Theta (4-8)	Fp1_rel	0.0885643	0.00517774	-0.0152635	0.00597965	-0.123339	0.00777526	-0.0394219	0.00728784	0.0616742	0.0112588	1.97707	0.0375884	0.664046	0.00423765
Theta (4-8)	Fp2_abs	0.0987171	0.00568442	-0.0266454	0.00557802	-0.126951	0.00761092	-0.0449846	0.00744847	0.0629411	0.0112501	1.95278	0.0372635	0.661283	0.00426954
Theta (4-8)	Fp2_rel	0.0897787	0.00521481	-0.0201892	0.00582023	-0.124337	0.0076297	-0.0406846	0.00738165	0.0624454	0.0112419	1.9803	0.0375918	0.66441	0.00422818
Theta (4-8)	Fz_abs	0.106543	0.00556482	-0.0412346	0.00479144	-0.1277	0.00765242	-0.049078	0.00731915	0.0640895	0.0112246	1.95485	0.0375779	0.661519	0.00429992
Theta (4-8)	Fz_rel	0.0925495	0.00511877	-0.0440872	0.00592571	-0.122923	0.00764388	-0.0406979	0.0071744	0.0614371	0.0112669	1.9894	0.0379113	0.665431	0.00423859
Theta (4-8)	O1_abs	0.132515	0.0057467	-0.061555	0.00338128	-0.102181	0.00753343	-0.0788027	0.00755306	0.0470054	0.0111139	1.90128	0.0369722	0.655269	0.00438769
Theta (4-8)	O1_rel	0.0892375	0.00507281	-0.0841772	0.00524235	-0.100917	0.00766021	-0.0332115	0.00717967	0.0484948	0.0111835	1.9233	0.0372645	0.657865	0.00435539
Theta (4-8)	O2_abs	0.139323	0.00567437	-0.0648689	0.00289753	-0.104292	0.00755526	-0.0853559	0.00749415	0.0472122	0.0110942	1.91955	0.0373059	0.657426	0.00437193
Theta (4-8)	O2_rel	0.0896827	0.00508103	-0.0820371	0.00498047	-0.102042	0.00771944	-0.0339175	0.00715607	0.0475062	0.0111923	1.92038	0.0371936	0.657524	0.00435586
Theta (4-8)	P3_abs	0.130365	0.00589811	-0.0524566	0.00353244	-0.113838	0.00752388	-0.0708386	0.0075531	0.0521883	0.0111211	1.94053	0.0379914	0.659868	0.00438784
Theta (4-8)	P3_rel	0.0922415	0.00507438	-0.0785287	0.0051298	-0.10904	0.00759252	-0.0366467	0.00717777	0.0522668	0.0111802	1.95293	0.0376607	0.661298	0.00431421
Theta (4-8)	P4_abs	0.135479	0.00569411	-0.0548062	0.00286925	-0.110823	0.00752858	-0.0769239	0.00739402	0.0516325	0.0110845	1.91895	0.0373284	0.657355	0.00437619
Theta (4-8)	P4_rel	0.0952983	0.00507722	-0.0810389	0.00520578	-0.107963	0.00766572	-0.0371983	0.00713993	0.047543	0.0112154	1.92568	0.0373034	0.658144	0.00435244
Theta (4-8)	P7_abs	0.13516	0.0056993	-0.0645916	0.00337354	-0.10522	0.00750153	-0.0780927	0.00745403	0.0485886	0.0110753	1.92698	0.0375687	0.658295	0.00438006
Theta (4-8)	P7_rel	0.0973395	0.00508682	-0.103832	0.00507203	-0.0936301	0.00762489	-0.0491364	0.0071984	0.0518539	0.0111019	1.98769	0.0383186	0.665238	0.00428888
Theta (4-8)	P8_abs	0.142152	0.00565944	-0.0671161	0.00287794	-0.103336	0.00752218	-0.0857008	0.00737893	0.047377	0.0110633	1.88777	0.0367226	0.653656	0.00439811
Theta (4-8)	P8_rel	0.100314	0.00508666	-0.0974417	0.00508332	-0.0989724	0.0076844	-0.0471113	0.00711902	0.0486168	0.0111329	1.94201	0.0375853	0.660041	0.00433626
Theta (4-8)	Pz_abs	0.135054	0.00585924	-0.0558097	0.00329285	-0.112369	0.00758225	-0.0751461	0.00749885	0.0522559	0.0111483	1.93061	0.0377444	0.658717	0.00438937
Theta (4-8)	Pz_rel	0.0930708	0.00508126	-0.0767417	0.00505128	-0.107772	0.00765886	-0.0357773	0.00716185	0.0486259	0.0112388	1.92701	0.0372519	0.658299	0.00434286
Theta (4-8)	T7_abs	0.115003	0.00537198	-0.0603315	0.00394769	-0.124457	0.00755636	-0.0550135	0.00723067	0.0626913	0.0111477	1.92122	0.0372108	0.657622	0.00435583
Theta (4-8)	T7_rel	0.094043	0.00517757	-0.0496603	0.00602358	-0.118447	0.00761682	-0.0441213	0.00726364	0.0591762	0.0111929	1.98915	0.0379465	0.665403	0.00424302
Theta (4-8)	T8_abs	0.113981	0.0054324	-0.0493946	0.00336119	-0.117031	0.00762095	-0.0559382	0.00728195	0.0560578	0.0111803	1.876	0.0367195	0.652238	0.00443525
Theta (4-8)	T8_rel	0.0989697	0.00518586	-0.0698235	0.00541834	-0.110508	0.00765752	-0.0496518	0.0072279	0.0544395	0.0111907	1.9834	0.0378527	0.664758	0.00424576
Theta (4-8)	abs_mean	0.225044	0.00859785	-0.0168577	0.000829005	-0.112727	0.00757303	-0.0792794	0.00744031	0.0532184	0.0111342	1.91718	0.03758	0.657147	0.00441062
Theta (4-8)	rel_mean	0.273353	0.0142317	-1.62018	0.115591	-0.108275	0.00765088	-0.0478051	0.00717648	0.0545719	0.0112261	1.99495	0.0382398	0.66605	0.00425837
alpha (8-13)	C3_abs	0.137004	0.00571042	-0.0638514	0.00365335	-0.128223	0.00784599	-0.0771976	0.00706413	0.0676763	0.0108977	2.01929	0.0398055	0.668739	0.00437295
alpha (8-13)	C3_rel	0.0960653	0.00525904	-0.0432239	0.00722653	-0.116829	0.0080904	-0.0499597	0.00718302	0.0594876	0.0110265	2.00375	0.0391803	0.667026	0.00434726
alpha (8-13)	C4_abs	0.133301	0.0056957	-0.0654773	0.00408883	-0.126531	0.00782505	-0.0744288	0.00715306	0.0639995	0.0109167	1.97189	0.0379262	0.663459	0.00430033
alpha (8-13)	C4_rel	0.0981532	0.0051761	-0.0555367	0.00699029	-0.112223	0.00813752	-0.0540301	0.00714014	0.056624	0.0110593	2.02097	0.0391636	0.668925	0.00429567
alpha (8-13)	Cz_abs	0.137027	0.0056997	-0.0733338	0.00424726	-0.115403	0.0078622	-0.0834129	0.00735208	0.0603511	0.0109059	1.9785	0.0382549	0.664205	0.00431854
alpha (8-13)	Cz_rel	0.109105	0.00515715	-0.0889051	0.00600254	-0.0958829	0.00821291	-0.0753028	0.00729451	0.0538522	0.0109707	2.01741	0.0388197	0.668535	0.00426722
alpha (8-13)	F3_abs	0.126794	0.00556726	-0.0680211	0.00421105	-0.113673	0.00789404	-0.0707594	0.00716391	0.0587769	0.0109225	1.95599	0.0378718	0.661649	0.00433945
alpha (8-13)	F3_rel	0.101377	0.00512412	-0.0676808	0.00613399	-0.101997	0.0081967	-0.0635976	0.00723556	0.0555224	0.0109601	2.01313	0.0388727	0.668064	0.00428546
alpha (8-13)	F4_abs	0.122513	0.00554529	-0.0590498	0.00407896	-0.121358	0.00780812	-0.066717	0.00717298	0.0602121	0.0109265	1.96143	0.0375212	0.662271	0.00428367
alpha (8-13)	F4_rel	0.0999	0.00512833	-0.0589371	0.00566463	-0.106599	0.0080505	-0.0615858	0.0072324	0.0559957	0.0109641	2.02039	0.0384688	0.668863	0.00421999
alpha (8-13)	F7_abs	0.107444	0.00541513	-0.0535332	0.00524905	-0.115862	0.00792105	-0.0547866	0.00706907	0.0631823	0.0109613	1.91417	0.037162	0.656793	0.0043798
alpha (8-13)	F7_rel	0.090186	0.00506791	-0.0261853	0.00625281	-0.118378	0.00809084	-0.04492	0.00716709	0.0603007	0.0109967	1.97946	0.0380835	0.664314	0.00429436
alpha (8-13)	F8_abs	0.109172	0.00537432	-0.0604075	0.00542941	-0.114283	0.0079232	-0.0562901	0.00702155	0.0587867	0.0109419	1.9105	0.0371855	0.65636	0.00439422
alpha (8-13)	F8_rel	0.0894053	0.00506821	-0.0193915	0.00608512	-0.11921	0.00820568	-0.0423643	0.00708691	0.0593071	0.011023	1.98151	0.0377814	0.664546	0.00425556
alpha (8-13)	Fp1_abs	0.120388	0.00588519	-0.053473	0.00463304	-0.121748	0.00784589	-0.0665449	0.00734661	0.0647962	0.0109618	1.95336	0.0377691	0.661348	0.00433446
alpha (8-13)	Fp1_rel	0.0978597	0.00524899	-0.0387594	0.00571315	-0.111405	0.00820711	-0.0572318	0.00743681	0.0591952	0.0109934	2.00096	0.0387987	0.666717	0.00431178
alpha (8-13)	Fp2_abs	0.120741	0.00581031	-0.0564446	0.00474242	-0.121935	0.00783802	-0.0673812	0.00730044	0.0646755	0.0109561	1.95638	0.037677	0.661693	0.00431519
alpha (8-13)	Fp2_rel	0.0961911	0.00526033	-0.0336885	0.0057344	-0.115342	0.00807727	-0.0531741	0.00734287	0.0588104	0.0110271	1.996	0.0382953	0.666167	0.00426962
alpha (8-13)	Fz_abs	0.129105	0.00560284	-0.0689909	0.00419456	-0.11642	0.00782745	-0.0745635	0.00725716	0.0598273	0.0109062	1.9803	0.0380102	0.664409	0.00428479
alpha (8-13)	Fz_rel	0.107478	0.00515385	-0.0853227	0.00595312	-0.0966393	0.00812183	-0.0724852	0.00727264	0.0525819	0.0109448	2.03654	0.0391299	0.670623	0.00424628
alpha (8-13)	O1_abs	0.150335	0.00611455	-0.0561794	0.00322068	-0.109439	0.00797198	-0.104336	0.00752139	0.0621292	0.0110001	2.01949	0.0389681	0.668763	0.00428101
alpha (8-13)	O1_rel	0.103555	0.00589908	-0.0491774	0.00835221	-0.114321	0.00816256	-0.0659478	0.00846862	0.0635327	0.0109939	1.99238	0.0383704	0.665763	0.00428973
alpha (8-13)	O2_abs	0.150299	0.00612779	-0.0544395	0.00318991	-0.11223	0.00797068	-0.103348	0.00754762	0.0628001	0.0109599	2.02592	0.0392865	0.669466	0.00429742
alpha (8-13)	O2_rel	0.105289	0.00577633	-0.0572256	0.00819227	-0.112345	0.00819946	-0.0712744	0.00836723	0.0640939	0.0109669	1.99858	0.0385049	0.666454	0.00428771
alpha (8-13)	P3_abs	0.146558	0.0057691	-0.0518082	0.00269274	-0.121895	0.00784636	-0.0902868	0.00711893	0.0655925	0.01093	2.04321	0.0401608	0.671343	0.00434281
alpha (8-13)	P3_rel	0.0994911	0.00557372	-0.0441036	0.00807831	-0.115356	0.00825104	-0.0577201	0.00776632	0.0615604	0.011002	1.98829	0.0383655	0.665305	0.0043018
alpha (8-13)	P4_abs	0.151682	0.00585514	-0.061147	0.00300863	-0.114646	0.00791411	-0.0987188	0.00725303	0.0659111	0.0108883	2.02567	0.039327	0.669438	0.00430331
alpha (8-13)	P4_rel	0.102523	0.00542676	-0.0618461	0.00804207	-0.109291	0.00834289	-0.0673275	0.00776134	0.0633102	0.010957	1.99574	0.0384691	0.666138	0.00429229
alpha (8-13)	P7_abs	0.147245	0.00583576	-0.0675114	0.00363935	-0.110837	0.00790836	-0.0980577	0.00725	0.0574147	0.0109653	2.02271	0.0394898	0.669115	0.00432814
alpha (8-13)	P7_rel	0.100537	0.00541487	-0.0507027	0.00762469	-0.108371	0.00838646	-0.0630154	0.00772783	0.0584339	0.0110319	2.00005	0.038593	0.666617	0.00429142
alpha (8-13)	P8_abs	0.150186	0.00607805	-0.0700027	0.00363881	-0.104117	0.00792592	-0.103889	0.00751869	0.0580778	0.0109238	1.98645	0.0381917	0.665099	0.00428778
alpha (8-13)	P8_rel	0.103015	0.00554522	-0.0551809	0.00781746	-0.110826	0.0082347	-0.0691548	0.00801697	0.0638625	0.0109767	1.99475	0.0381675	0.666028	0.00426044
alpha (8-13)	Pz_abs	0.152973	0.00586221	-0.0567513	0.00277861	-0.126141	0.0078716	-0.0952968	0.00716016	0.0717939	0.0109029	2.04293	0.0400689	0.671312	0.0043351
alpha (8-13)	Pz_rel	0.106632	0.00557347	-0.0644985	0.00799515	-0.110935	0.0082813	-0.067744	0.00773153	0.0625592	0.0109841	1.98923	0.0383405	0.665411	0.0042964
alpha (8-13)	T7_abs	0.12314	0.00540106	-0.0816346	0.00504514	-0.114961	0.00788541	-0.0701579	0.00699525	0.0620074	0.0108982	1.95352	0.0382077	0.661364	0.00438517
alpha (8-13)	T7_rel	0.0905417	0.00506181	-0.0313144	0.00723476	-0.116064	0.00827919	-0.0453875	0.00710071	0.0589587	0.0110418	1.98353	0.0382014	0.664772	0.00429611
alpha (8-13)	T8_abs	0.122012	0.00548654	-0.075377	0.00449471	-0.104567	0.00792857	-0.0732973	0.00712563	0.056651	0.010881	1.90545	0.0368679	0.655764	0.00437233
alpha (8-13)	T8_rel	0.0937388	0.00514434	-0.0383625	0.00715054	-0.112495	0.00831592	-0.0501252	0.00720614	0.058216	0.0110297	1.99045	0.038162	0.665547	0.00427148
alpha (8-13)	abs_mean	0.221015	0.00797567	-0.00881064	0.000418027	-0.112658	0.00790764	-0.110214	0.00738373	0.0642375	0.0108896	2.031	0.0396548	0.670019	0.00432368
alpha (8-13)	rel_mean	0.220794	0.015809	-0.722243	0.0809827	-0.103401	0.00839204	-0.072813	0.0077757	0.059147	0.0109877	2.01643	0.0390751	0.668427	0.00429869
